# Supplementary material for: Nebulized Recombinant Tissue Plasminogen Activator (rt-PA) for Acute COVID-19-Induced Respiratory Failure: An Exploratory Proof-of-Concept Trial
Source: J Clin Med. 2023 Sep 8;12(18):5848. doi: 10.3390/jcm12185848 (PMC10531875; doi:10.3390/jcm12185848)
Supplement: Supplementary file 1 [file jcm-12-05848-s001.zip]

Archive with 1 entries (1 files):
- jcm-2487171-supplementary.pdf
